# Supplementary material for: Sulforaphane Wrapped in Self-Assembled Nanomicelle Enhances the Effect of Sonodynamic Therapy on Glioma
Source: Pharmaceutics. 2024 Dec 30;17(1):34. doi: 10.3390/pharmaceutics17010034 (PMC11769538; doi:10.3390/pharmaceutics17010034)
Supplement: Supplementary file 1 [file pharmaceutics-17-00034-s001.zip]

Archive with 1 entries (1 files):
- pharmaceutics-3351245-supplementary.pdf
